# Supplementary material for: Hydrophobic Modification of Poly(γ-glutamic acid) by Grafting 4-Phenyl-butyl Side Groups for the Encapsulation and Release of Doxorubicin
Source: Pharmaceutics. 2023 Apr 29;15(5):1377. doi: 10.3390/pharmaceutics15051377 (PMC10222848; doi:10.3390/pharmaceutics15051377)
Supplement: Supplementary file 1 [file pharmaceutics-15-01377-s001.zip]

Archive with 1 entries (1 files):
- pharmaceutics-2284289-supplementary.pdf
